# Supplementary material for: Use of Gain-of-Function Screening to Identify miRNAs Involved in Paclitaxel Resistance in Triple-Negative Breast Cancer
Source: Int J Mol Sci. 2024 Dec 20;25(24):13630. doi: 10.3390/ijms252413630 (PMC11728027; doi:10.3390/ijms252413630)
Supplement: Supplementary file 1 [file ijms-25-13630-s001.zip]

Archive with 1 entries (1 files):
- ijms-3326766-supplementary.pdf
